# Supplementary material for: A Customizable and Low-Cost Ultraviolet Exposure System for Photolithography
Source: Micromachines (Basel). 2022 Dec 1;13(12):2129. doi: 10.3390/mi13122129 (PMC9788398; doi:10.3390/mi13122129)
Supplement: Supplementary file 1 [file micromachines-13-02129-s001.zip]

Archive with 1 entries (1 files):
- micromachines-2048584-supplementary.pdf
